# Supplementary material for: Relationship Between CRISPR–Cas Systems and Acquisition of Tetracycline Resistance in Non-Clinical Enterococcus Populations in Bulgaria
Source: Antibiotics (Basel). 2025 Feb 2;14(2):145. doi: 10.3390/antibiotics14020145 (PMC11852239; doi:10.3390/antibiotics14020145)
Supplement: Supplementary file 1 [file antibiotics-14-00145-s001.zip]

Archive with 1 entries (1 files):
- antibiotics-3409839-supplementary.pdf
